# Supplementary material for: Biosynthesis of Bioactive Human Neurotrophic Factor 3 in Silkworms and Its Biomedical Applications
Source: Insects. 2025 Jun 27;16(7):676. doi: 10.3390/insects16070676 (PMC12295520; doi:10.3390/insects16070676)
Supplement: Supplementary file 1 [file insects-16-00676-s001.zip]

Archive with 1 entries (1 files):
- insects-3620685-supplementary.pdf
